# Supplementary material for: JMJD6 negatively regulates cytosolic RNA induced antiviral signaling by recruiting RNF5 to promote activated IRF3 K48 ubiquitination
Source: PLoS Pathog. 2021 Mar 8;17(3):e1009366. doi: 10.1371/journal.ppat.1009366 (PMC7971890; doi:10.1371/journal.ppat.1009366)
Supplement: S1 Table — (XLSX) [file ppat.1009366.s004.xlsx]

## Sheet: Sheet1
		S1 Table. The PCR primer pairs used in this study.
		Primers	Sequences (5' to 3')	Target gene
		JMJD6-NheI-F	CGTCTAGCTAGCATGAACCACAAGAGCAAGAA	JMJD6 gene
		JMJD6-BamHI-R	CGCGGATCCCCTGGAGGAGCTGCGTTCTTT
		JD6-Δ173-403-NheI-F	CGTCTAGCTAGCATGAACCACAAGAGCAAGAA	JD6-Δ173-403
		JD6-Δ173-403-BamHI-R	CGCGGATCCCCTGTAAGGGGGCCTGCGCTTCTC
		JD6-Δ288-403-NheI-F	CGTCTAGCTAGCATGAACCACAAGAGCAAGAA	JD6-Δ288-403
		JD6-Δ288-403-BamHI-R	CGCGGATCCAAAGTTCTGGGTGATGGCGATGGTGG
		The italics represent the restriction sites.
