# Supplementary material for: JMJD6 negatively regulates cytosolic RNA induced antiviral signaling by recruiting RNF5 to promote activated IRF3 K48 ubiquitination
Source: PLoS Pathog. 2021 Mar 8;17(3):e1009366. doi: 10.1371/journal.ppat.1009366 (PMC7971890; doi:10.1371/journal.ppat.1009366)
Supplement: S2 Table — (XLSX) [file ppat.1009366.s005.xlsx]

## Sheet: Sheet1
			S2 Table. Primers for mRNA Quantification.
			Primers	Sequences (5' to 3')
			GAPDH Forward	GAGTCAACGGATTTGGTCGT
			GAPDH Reverse	GACAAGCTTCCCGTTCTCAG
			JMJD6 Forward	TACTATCGCCATCACCCA
			JMJD6 Reverse	CGTCCTCCTCTTCTTCCTG
			IFNB1 Forward	CACGACAGCTCTTTCCATGA
			IFNB1 Reverse	AGCCAGTGCTCGATGAATCT
			ISG15 Forward	ATGGGCTGGGACCTGACGG
			ISG15 Reverse	TTAGCTCCGCCCGCCAGGCT
			ISG56 Forward	ACGGCTGCCTAATTTACAGC
			ISG56 Reverse	AGTGGCTGATATCTGGGTGC
			MX1 Forward	GGTGGTCCCCAGTAATGTGG
			MX1 Reverse	CGTCAAGATTCCGATGGTCCT
			Gapdh Forward	ATGGTGAAGGTCGGTGTGAA
			Gapdh Reverse	CGCTCCTGGAAGATGGTGAT
			Ifnb1 Forward	ATGAGTGGTGGTTGCAGGC
			Ifnb1 Reverse	TGACCTTTCAAATGCAGTAGATTCA
			Isg56 Forward	CAGTATGAAGAAGCAGAGA
			Isg56 Reverse	ATAGCGGAGGTGAATATC
			Mx1 Forward	AGACATAGGACGCCAGAT
			Mx1 Reverse	GACTACCACCAGGTTGATG
			VSV Forward	ACGGCGTACTTCCAGATGG
			VSV Reverse	CTCGGTTCAAGATCCAGGT
